# Supplementary material for: Parameters to Predict the Outcome of Severe and Critical COVID-19 Patients when Admitted to the Hospital
Source: J Clin Med. 2023 Feb 7;12(4):1323. doi: 10.3390/jcm12041323 (PMC9959673; doi:10.3390/jcm12041323)
Supplement: Supplementary file 1 [file jcm-12-01323-s001.zip]

Archive with 1 entries (1 files):
- jcm-2111108-supplementary.xlsx
