# Supplementary material for: Parameters to Predict the Outcome of Severe and Critical COVID-19 Patients when Admitted to the Hospital
Source: J Clin Med. 2023 Feb 7;12(4):1323. doi: 10.3390/jcm12041323 (PMC9959673; doi:10.3390/jcm12041323)
Supplement: Supplementary file 1 [file jcm-12-01323-s001.zip › jcm-2111108-supplementary.xlsx]

## Sheet: Hoja1
				Table S1. Demographics, laboratory findings, interleukins and sP-selectin of patients infected with SARS-CoV-2 on admission to hospital
Severe patients
Patient number	Ferritin	Days of hospital stay	Death	Comorbidity	IL-2	IL-6	IL-7	IL-10	IL-17	sP-Selectin	Albumin	Leukocytes	Lymphocytes	Platelets 150 000 - 400 000 cells/uL	Age (years)	Sex
	R.v. 24-336 mcg/L				R.v. 2.8 - 5.3 pg/mL	R.v. 11-19 pg/mL	R.v. 11-15 pg/mL	R.v. 11 -14 pg/mL	R.v. 0.5 -14pg/mL	R.v. 19360-34889 pg/ml	R.v. 3.5 - 5.0 g/dL	R.v. 4 500 - 11 000 cells/uL	R.v. 1000 - 4800 cells/uL
1	338	7	NO	D	132.9	117.6	62.2	18.3	396.5	138217	3.5	11090	690	543000	55	M
2	389	9	NO	D	79.59	122.6	39.1	38	201.4	202467	4	11900	640	275000	62	M
3	360	11	NO	D	103.2	88.45	44.2	14.3	303.6	283502	3.4	6290	170	126000	45	W
4	370	14	NO	D	94.59	132.2	31.3	11.2	286.6	267986	4.8	13820	1190	300000	51	M
5	366	9	NO	D	115	126.9	60.3	16.5	376.5	250410	4	10530	1010	309000	62	W
6	450	4	NO	O-I	0	109.8	23.7	15.3	22.45	443.141	3.7	14300	240	245000	54	M
7	789	6	NO	SAH	101.1	230.9	44.3	32.6	324.2	267986	3.5	13700	670	255000	53	M
8	458	9	NO	D	104.7	112.5	36.3	27.4	338.4	282813	3.4	11380	690	260000	59	F
9	789	21	NO	---	139.8	148	74.4	26.2	479.2	409144	1.4	6470	1160	38000	42	M
10	388	9	NO	O-II	108.5	412	55.2	20.7	360.7	155291	4.2	20240	780	350000	51	W
11	444	12	NO	SAH	137.3	16.93	42.6	16.7	263.7	267739	4.4	18190	990	281000	90	W
12	45	7	NO	SAH	67.97	69.73	40.1	12.4	230.1	551353	4.4	4800	800	277000	43	W
13	318	9	NO	SAH	113.6	71.8	47.7	13.2	367.6	105361	3.7	9800	710	267000	59	W
14	1500	17	NO	O-II	158.5	139.2	87.9	19.4	561.2	142547	3.5	13940	830	300000	41	M
15	250	12	NO	D	151	145	60.5	11.9	465.7	68324	4	6175	873	350353	49	M
16	330	11	NO	D	97.4	81.91	33.5	8.4	243	283983	4.1	8083	2607	345333	26	W
17	250	10	NO	SAH	119.2	148.6	58.6	20.3	396.5	568642	4.8	6548	1432	601500	45	W
18	1500	9	yes	D	118.6	168.4	62.2	18.6	362.1	417725	3.3	13950	1265	326000	39	W
19	655	9	yes	D	0	65.84	9.53	0	18.82	926119	2.4	10253	2274	330000	18	W
20	1500	7	yes	D	98.6	80.14	36.7	28.5	257.9	235988	1.4	22446	888	219000	46	W
average	574.45	10.1	3	D: 11 (3 died) , SAH: 5 (0 died), O-I: 1, O-II: 2	102.078	129.425	47.5165	18.495	312.808	291302	3.595	11695.2	995.45	299909	49	M:8, W:12
Critical patients
Patient number	Ferritin	Days of hospital stay	Death	Comorbidity	IL-2	IL-6	IL-7	IL-10	IL-17	sP-Selectin	Albumin	Leukocytes	Lymphocytes	Platelets 150 000 - 400 000 cells/uL	Age (years)	Sex
	R.v. 24-336 mcg/L				R.v. 2.8 - 5.3 pg/mL	R.v. 11-19 pg/mL	R.v. 11-15 pg/mL	R.v. 11 -14 pg/mL	R.v. 0.5 -14pg/mL	R.v. 19360-34889 pg/ml	R.v. 3.5 - 5.0 g/dL	R.v. 4 500 - 11 000 cells/uL	R.v. 1000 - 4800 cells/uL
1	465				118.9	167.3	54.6	18.12	375.3	290210	3.1	16380	380	281000	77	M
2	470	16	yes	----	153.1	160.2	67.5	10.78	429.8	283502	3.4	12010	1160	170000	37	M
3	915	22	yes	O-II	9.54	7.96	5.65	14.6	94.09	265926	3.4	9570	530	167000	72	M
4	1334	36	yes	D	134.7	182.2	59.18	25.3	412.3	251296	2.1	5410	430	352000	65	W
5	655	16	yes	D	79.59	49.75	17.78	10	66.81	145063	2.5	11090	690	165000	80	W
6	530	17	yes	SAH	96.6	91.8	43.5	14	292.2	232204	2.8	11960	300	204000	73	W
7	540	17	yes	O-III	102.2	134	48.7	15.2	351.8	255761	2.6	11100	2110	288000	43	W
8	780	9	yes	D	150	373.8	76.9	21.6	439	604875	3.5	20930	1090	425000	66	M
9	1100	19	yes	D	34.4	259.7	12.05	20.4	78.26	89522	1.8	7730	950	128000	60	M
10	1219	17	yes	SAH	142.3	133.3	85.8	23.08	496.8	172429	2.2	25130	540	361000	64	M
11	322	25	yes	O-III	110.2	115.7	50.7	14.6	339.9	123526	3.4	7010	240	339000	87	W
12	1464	28	yes	D	119.2	95.25	55.6	16.8	416	74878	4.1	9900	1030	266000	60	M
13	1500	21	yes	SAH	95.9	106.1	42.4	11	247.4	215463	3.6	11970	450	210000	57	M
14	539	24	yes	D	84.6	73.58	40.3	19.5	283	418254	3.3	26220	1300	138000	75	M
15	1200	9	yes	SAH	137.3	201.8	65.9	19.4	440.7	272146	4	10770	830	244000	42	M
16	922	19	yes	O-IV	87.8	174	39.8	11.9	242	181107	4	12870	464	298800	47	M
17	790	21	yes	O-III	86.3	159	49.7	8.4	245.7	186025	3.3	19243	452	331600	48	M
18	1500	22	yes	O-II	0	55.12	6.06	9.2	37.83	585175	3.5	10907	1259	216091	51	M
19	330	27	NO	D	86.1	32.5	51.5	9.9	315.6	311076	4.1	22160	1600	379000	56	M
20	450	16	NO	SAH	98.1	87.27	52.15	11.7	336.5	82397	4.6	3940	830	219000	60	W
average	851.25	19.8	18	D: 8 (7 died), SAH: 5 (4 died) , O-I: 0, O-II: 2, O-III: 3, O-IV: 1,	96.3415	133.017	46.2885	15.274	297.05	252042	3.265	13315	831.75	259125	61	M:14, W:6
		R.v: Reference values
		D: Diabetes
		O: obesity Degrees I, II, III, IV
		SAH:systemic arterial hypertension
		M: men
		W: women
